# Supplementary material for: Hybrid repair of complicated acute aortic arch intramural haematoma with the Castor single-branch stent graft
Source: Interdiscip Cardiovasc Thorac Surg. 2024 Oct 15;39(4):ivae163. doi: 10.1093/icvts/ivae163 (PMC11513247; doi:10.1093/icvts/ivae163)
Supplement: ivae163_Supplementary_Data [file ivae163_supplementary_data.zip]

Archive with 3 entries (3 files):
- Video 3 ICVTS.mp4
- Video 1 ICVTS.mp4
- Video 2 ICVTS.mp4
